# Supplementary material for: Mendelian Randomization Assessment of the Genetic Effects of Lipid‐Lowering Drugs on Digestive System Cancers
Source: Food Sci Nutr. 2025 May 19;13(5):e70293. doi: 10.1002/fsn3.70293 (PMC12121511; doi:10.1002/fsn3.70293)
Supplement: Supplementary file 2 — Table S1. Table S2. Table S3. Table S4. Table S5. Table S6. Table S7. Table S8. Table S9. Table S10. Table S11. Table S12. Table S13. Table S14. Table S15. [file FSN3-13-e70293-s001.xlsx]

## Sheet: Index
Index
Supplementary Table 1: Summary of data source of different Traits
Supplementary Table 2: Genetic variation characterization of low-density lipoprotein target genes
Supplementary Table 3: Correlation between HMGCR, PCSK9, or NPC1L1 gene-mediated LDL cholesterol and digestive system tumors
Supplementary Table 4: Subgroup analysis of the correlation between HMGCR, PCSK9, or NPC1L1 gene-mediated LDL cholesterol
Supplementary Table 5: Sensitivity analysis of discovery chorts and replication cohorts
Supplementary Table 6: Outliers with pleiotropy by radial regression
Supplementary Table 7: MR analysis to remove outliers
Supplementary Table 8: Colocalization analysis of gene-mediated LDL with digestive tumors
Supplementary Table 9: Subgroup colocalization analysis of gene-mediated LDL with digestive system tumors
Supplementary Table 10: Colocalization analysis of gene-mediated LDL and digestive tumors after exclusion of outliers
Supplementary Table 11: Colocalization of genes in different tissues and risk of digestive tumors
Supplementary Table 12: Colocalization results of genes in different tissues are associated with the risk of subgroup digestive system tumors
Supplementary Table 13: SMR analysis of outcomes
Supplementary Table 14: Association between eQTL top SNP of HMGCR, PCSK9 and NPC1L1 with expression of other nearby genes
Supplementary Table 15: Pleiotropy detection of HMGCR, PCSK9, and NPC1L1 with outcomes

## Sheet: Table S1
Table S1: Summary of data source of different Traits
Cancer	System	Site	Consortium	Cases	Controls	Total sample size		Discovery/replication dataset	Original name	Open GWAS ID	Population	Link
Esophageal cancer	Digestive system	Esophagus	FinnGen consortium	566	287137	287703	0.00196731	Discovery dataset	Malignant neoplasm of oesophagus (controls excluding all cancers)	C3_OESOPHAGUS_EXALLC	European	https://storage.googleapis.com/finngen-public-data-r9/summary_stats/finngen_R9_C3_OESOPHAGUS_EXALLC.gz
Esophageal cancer	Digestive system	Esophagus	Pan-UK Biobank	975	419556	420531	0.0023185	Replication dataset	C15 Malignant neoplasm of oesophagus	icd10-C15	European	https://pan-ukb-us-east-1.s3.amazonaws.com/sumstats_flat_files/icd10-C15-both_sexes.tsv.bgz
Lower third esophageal cancer	Digestive system	Esophagus	UK Biobank	319	456029	456348	0.000699028	NA	ICD10 C15.5: Malignant neoplasm of lower third of esophagus	GCST90043844	European	http://ftp.ebi.ac.uk/pub/databases/gwas/summary_statistics/GCST90043001-GCST90044000/GCST90043844/
Esophageal adenocarcinoma	Digestive system	Esophagus	UK Biobank	4112	17159	21271	0.193315	NA	Esophageal adenocarcinoma	GCST003739	European	http://ftp.ebi.ac.uk/pub/databases/gwas/summary_statistics/GCST003001-GCST004000/GCST003739/
Gastric cancer	Digestive system	Stomach	FinnGen consortium	1307	287137	288444	0.00453121	Discovery dataset	Malignant neoplasm of stomach (controls excluding all cancers)	C3_STOMACH_EXALLC	European	https://storage.googleapis.com/finngen-public-data-r9/summary_stats/finngen_R9_C3_STOMACH_EXALLC.gz
Gastric cancer	Digestive system	Stomach	UK Biobank	569	455779	456348	0.00124686	Replication dataset	Cancer of stomach (PheCode 151)	GCST90041806	European	http://ftp.ebi.ac.uk/pub/databases/gwas/summary_statistics/GCST90041001-GCST90042000/GCST90041806/
Cardia gastric cancer	Digestive system	Stomach	UK Biobank	192	456156	456348	0.000420732	NA	ICD10 C16.0: Malignant neoplasm of cardia of stomach	GCST90043846	European	http://ftp.ebi.ac.uk/pub/databases/gwas/summary_statistics/GCST90043001-GCST90044000/GCST90043846/
Colorectal cancer	Digestive system	Bowel	FinnGen consortium	6509	287137	293646	0.0221661	Discovery dataset	Colorectal cancer (controls excluding all cancers)	C3_COLORECTAL_EXALLC	European	https://storage.googleapis.com/finngen-public-data-r9/summary_stats/finngen_R9_C3_COLORECTAL_EXALLC.gz
Colorectal cancer	Digestive system	Bowel	UK Biobank	4800	20289	25089	0.191319	Replication dataset	Colorectal cancer	GCST90255677	European	http://ftp.ebi.ac.uk/pub/databases/gwas/summary_statistics/GCST90255001-GCST90256000/GCST90255677/
Colon cancer	Digestive system	Colon	UK Biobank	3793	410350	414143	0.00915867	Discovery dataset	Colon cancer	GCST90011811/discovery dataset	European	http://ftp.ebi.ac.uk/pub/databases/gwas/summary_statistics/GCST90011001-GCST90012000/GCST90011811/
Colon cancer	Digestive system	Colon	UK Biobank	1482	454794	456276	0.00324803	Replication dataset	Cancer code, self-reported: colon cancer/sigmoid cancer (UKB data field 20001_1022)	GCST90041895/replication cohort	European	http://ftp.ebi.ac.uk/pub/databases/gwas/summary_statistics/GCST90041001-GCST90042000/GCST90041895/
Sigmoid colon cancer	Digestive system	Colon	UK Biobank	1129	455119	456348	0.00248067	NA	ICD10 C18.7: Malignant neoplasm of sigmoid colon	GCST90043854	European	http://ftp.ebi.ac.uk/pub/databases/gwas/summary_statistics/GCST90043001-GCST90044000/GCST90043854/
Carcinoma in situ of the colon	Digestive system	Colon	UK Biobank	138	456210	456348	0.000302492	NA	ICD10 D01.0: Carcinoma in situ of colon	GCST90043914	European	http://ftp.ebi.ac.uk/pub/databases/gwas/summary_statistics/GCST90043001-GCST90044000/GCST90043914/
Rectosigmoid junction cancer	Digestive system	Rectosigmoid junction	UK Biobank	413	445935	446348	0.000925287	NA	ICD10 C19: Malignant neoplasm of rectosigmoid junction	GCST90043856	European	http://ftp.ebi.ac.uk/pub/databases/gwas/summary_statistics/GCST90043001-GCST90044000/GCST90043856/
Rectal cancer	Digestive system	Rectal	FinnGen consortium	2361	287137	289498	0.0081555	Discovery dataset	Malignant neoplasm of rectum (controls excluding all cancers)	C3_RECTUM_EXALLC	European	https://storage.googleapis.com/finngen-public-data-r9/summary_stats/finngen_R9_C3_RECTUM_EXALLC.gz
Rectal cancer	Digestive system	Rectal	UK Biobank	1473	454875	456348	0.0032278	Replication dataset	ICD10 C20: Malignant neoplasm of rectum	GCST90043857	European	http://ftp.ebi.ac.uk/pub/databases/gwas/summary_statistics/GCST90043001-GCST90044000/GCST90043857/
Anus cancer	Digestive system	Anus	UK Biobank	107	456241	456348	0.00023447	NA	ICD10 D01.2: Carcinoma in situ of anus	GCST90043915	European	http://ftp.ebi.ac.uk/pub/databases/gwas/summary_statistics/GCST90043001-GCST90044000/GCST90043915/
Anal cancer	Digestive system	Anus	FinnGen consortium	95	287137	287232	0.000330743	NA	Malignant neoplasm of anus and anal canal (controls excluding all cancers)	C3_ANUS_ANALCANAL_EXALLC	European	https://storage.googleapis.com/finngen-public-data-r9/summary_stats/finngen_R9_C3_ANUS_ANALCANAL_EXALLC.gz
Liver cancer	Digestive system	Liver	FinnGen consortium	648	259583	260231	0.0024901	Discovery dataset	Malignant neoplasm of liver and intrahepatic bile ducts (controls excluding all cancers)	C3_LIVER_INTRAHEPATIC_BILE_DUCTS_EXALLC	European	https://storage.googleapis.com/finngen-public-data-r8/summary_stats/finngen_R8_C3_LIVER_INTRAHEPATIC_BILE_DUCTS_EXALLC.gz
Liver cancer	Digestive system	Liver	UK Biobank	379	475259	475638	0.000796824	Replication dataset	Hepatic cancer	GCST90018858	European	https://www.ebi.ac.uk/gwas/studies/GCST90018858
Liver cancer	Digestive system	Liver	UK Biobank	2638	370604	373242	0.0070678	NA	Secondary malignant neoplasm of liver	198.4	European	https://pheweb.org/UKB-SAIGE/pheno/198.4
Hepatocellular cancer	Digestive system	Liver	FinnGen consortium	453	287137	287590	0.00157516	Discovery dataset	Hepatocellular carcinoma (controls excluding all cancers)	C3_HEPATOCELLU_CARC_EXALLC	European	https://storage.googleapis.com/finngen-public-data-r9/summary_stats/finngen_R9_C3_HEPATOCELLU_CARC_EXALLC.gz
Hepatocellular cancer	Digestive system	Liver	UK Biobank	165	456111	456276	0.000361623	Replication dataset	Cancer code, self-reported: liver/hepatocellular cancer (UKB data field 20001_1024)	GCST90041897	European	http://ftp.ebi.ac.uk/pub/databases/gwas/summary_statistics/GCST90041001-GCST90042000/GCST90041897/
Intrahepatic cholangiocarcinoma	Digestive system	Bile duct	UK Biobank	832	475259	476091	0.00174757	Discovery dataset	Hepatic bile duct cancer	GCST90018803/discovery dataset	European	http://ftp.ebi.ac.uk/pub/databases/gwas/summary_statistics/GCST90018001-GCST90019000/GCST90018803/
Intrahepatic cholangiocarcinoma	Digestive system	Bile duct	UK Biobank	104	456244	456348	0.000227896	Replication dataset	ICD10 C22.1: Intrahepatic bile duct carcinoma	GCST90043859/replication cohort	European	Index of /pub/databases/gwas/summary_statistics/GCST90043001-GCST90044000/GCST90043859 (ebi.ac.uk)
Gallbladder cancer	Digestive system	Gall bladder	FinnGen consortium	84	259583	259667	0.000323491	Discovery dataset	Malignant neoplasm of gallbladder (controls excluding all cancers)	C3_GALLBLADDER_EXALLC	European	https://storage.googleapis.com/finngen-public-data-r8/summary_stats/finngen_R8_C3_GALLBLADDER_EXALLC.gz
Gallbladder cancer	Digestive system	Gall bladder	UK Biobank	195	456153	456348	0.000427305	Replication dataset	Malignant neoplasm of gallbladder and extrahepatic bile ducts (PheCode 159.3)	GCST90041817	European	Index of /pub/databases/gwas/summary_statistics/GCST90041001-GCST90042000/GCST90041817 (ebi.ac.uk)
Pancreatic cancer	Digestive system	Pancreas	FinnGen consortium	1416	287137	288553	0.00490724	Discovery dataset	Malignant neoplasm of pancreas (controls excluding all cancers)	C3_PANCREAS_EXALLC	European	https://storage.googleapis.com/finngen-public-data-r9/summary_stats/finngen_R9_C3_PANCREAS_EXALLC.gz
Pancreatic cancer	Digestive system	Pancreas	Pan-UK Biobank	936	400294	401230	0.00233283	Replication dataset	Pancreatic cancer	157	European	https://pan-ukb-us-east-1.s3.amazonaws.com/sumstats_flat_files/phecode-157-both_sexes.tsv.bgz
Pancreatic head cancer	Digestive system	Pancreas	UK Biobank	209	456139	456348	0.000457984	NA	ICD10 C25.0: Malignant neoplasm of head of pancreas	GCST90043860	European	http://ftp.ebi.ac.uk/pub/databases/gwas/summary_statistics/GCST90043001-GCST90044000/GCST90043860/
Trait	Site	Consortium	Total sample size	Link	Population
LDL cholesterol	Blood lipids	Global Lipids Genetics Consortium	173082	http://csg.sph.umich.edu/willer/public/lipids2013/	Predominantly European						Predominantly European	http://csg.sph.umich.edu/willer/public/lipids2013/
Whole blood	Whole blood	eQTLGen Consortium	31684	https://www.eqtlgen.org/cis-eqtls.html	Predominantly European
Whole blood	Whole blood	GTEx Consortium	670	https:// gtexportal. org/	Predominantly European
Adipose subcutaneous	Adipose	GTEx Consortium	581	https:// gtexportal. org/	Predominantly European
Adipose visceral omentum	Visceral omentum	GTEx Consortium	469	https:// gtexportal. org/	Predominantly European
Esophagus mucosa	Esophagus	GTEx Consortium	497	https:// gtexportal. org/	Predominantly European
Esophagus muscularis	Esophagus	GTEx Consortium	465	https:// gtexportal. org/	Predominantly European
Esophagus gastroesophageal junction	Esophagus	GTEx Consortium	330	https:// gtexportal. org/	Predominantly European
Stomach	Stomach	GTEx Consortium	324	https:// gtexportal. org/	Predominantly European
Colon transverse	Colon	GTEx Consortium	368	https:// gtexportal. org/	Predominantly European
Colon sigmoid	Colon	GTEx Consortium	318	https:// gtexportal. org/	Predominantly European
Liver	Liver	GTEx Consortium	208	https:// gtexportal. org/	Predominantly European
Pancreas	Pancreas	GTEx Consortium	305	https:// gtexportal. org/	Predominantly European
Cells cultured fibroblasts	Fibroblast	GTEx Consortium	483	https:// gtexportal. org/	Predominantly European

## Sheet: Table S2
Table S2. Genetic variation characterization of low-density lipoprotein target genes
Gene	SNP	Gene base pair	Gene chromosome	Effect allele	other Ollele	Beta	Se	P value	Effect Allele Frequency	F
HMGCR	rs7711235	5	74540397	G	A	0.0375	0.0063	4.997e-10	0.2678	35.4308
HMGCR	rs10066707	5	74560579	A	G	0.0497	0.0054	2.973e-19	0.4169	84.7082
HMGCR	rs72633962	5	74569028	C	T	0.06	0.0072	3.327e-15	0.1412	69.4444
HMGCR	rs13358429	5	74618186	A	G	0.0713	0.0039	5.802e-70	0.3799	334.233
HMGCR	rs13354746	5	74619132	T	C	0.0696	0.0043	2.188e-53	0.2467	261.988
HMGCR	rs3857388	5	74620377	C	T	0.0421	0.0059	2.201e-11	0.128	50.9167
HMGCR	rs6895057	5	74624234	A	G	0.0478	0.006	4.699e-14	0.2665	63.4678
HMGCR	rs10515198	5	74641560	A	G	0.0599	0.0061	5.989e-22	0.1029	96.426
HMGCR	rs12916	5	74656539	C	T	0.0733	0.0038	7.792e-78	0.4314	372.084
HMGCR	rs16872526	5	74675717	G	T	0.0407	0.0068	2.356e-08	0.1029	35.8237
HMGCR	rs3846665	5	74681500	A	C	0.0626	0.0044	1.009e-39	0.2361	202.415
HMGCR	rs3804231	5	74696779	A	G	0.0642	0.0053	1.884e-29	0.1319	146.73
HMGCR	rs12659791	5	74757758	C	T	0.0433	0.005	1.422e-18	0.1557	74.9956
PCSK9	rs2479394	1	55486064	G	A	0.0386	0.0041	1.584e-19	0.285	88.6353
PCSK9	rs11206508	1	55486361	A	G	0.0434	0.0055	2.256e-14	0.1319	62.2664
PCSK9	rs11206510	1	55496039	T	C	0.0831	0.005	2.38e-53	0.8456	276.224
PCSK9	rs2495495	1	55496556	T	C	0.0342	0.0059	3.52e-08	0.1346	33.6007
PCSK9	rs2479415	1	55498745	C	T	0.0492	0.0063	7.552e-14	0.4525	60.9887
PCSK9	rs10788994	1	55500976	T	C	0.0687	0.0049	8.867e-41	0.1623	196.572
PCSK9	rs2479409	1	55504650	G	A	0.0642	0.0041	2.515e-50	0.3325	245.19
PCSK9	rs11591147	1	55505647	G	T	0.497	0.018	8.58e-143	0.98285	762.373
PCSK9	rs4927193	1	55509872	T	C	0.0352	0.0056	4.269e-11	0.8694	39.5102
PCSK9	rs529787	1	55513521	C	G	0.0553	0.0052	8.746e-24	0.7823	113.095
PCSK9	rs11206514	1	55516004	A	C	0.0507	0.0041	9.949e-33	0.6108	152.914
PCSK9	rs572512	1	55517344	T	C	0.0478	0.0047	5.309e-26	0.3456	103.433
PCSK9	rs625619	1	55518166	A	G	0.0425	0.0053	7.253e-14	0.5435	64.3022
PCSK9	rs2483205	1	55518316	C	T	0.0514	0.0053	4.738e-20	0.5317	94.0534
PCSK9	rs7552841	1	55518752	T	C	0.0368	0.0044	5.396e-15	0.3654	69.9504
PCSK9	rs557435	1	55520864	G	A	0.0615	0.0066	6.273e-20	0.7916	86.8285
PCSK9	rs585131	1	55524116	T	C	0.0637	0.005	2.699e-35	0.8153	162.308
PCSK9	rs630431	1	55527323	A	G	0.0351	0.0042	7.727e-17	0.6913	69.8418
PCSK9	rs12067569	1	55528629	A	G	0.0885	0.01	1.966e-17	0.0343	78.3225
PCSK9	rs10493176	1	55538552	T	G	0.0776	0.0102	2.535e-14	0.8852	57.8793
PCSK9	rs11583974	1	55551718	A	G	0.0646	0.0117	3.951e-09	0.03034	30.4855
PCSK9	rs1165226	1	55608005	T	C	0.0418	0.0054	3.611e-15	0.591	59.9191
NPC1L1	rs217406	7	44573761	G	C	0.0388	0.0052	4.09e-14	0.1636	55.6746
NPC1L1	rs17655652	7	44580991	T	C	0.028	0.0044	2.178e-10	0.7111	40.4959
NPC1L1	rs2073547	7	44582331	G	A	0.0485	0.0049	1.923e-21	0.1939	97.9696
NPC1L1	rs217386	7	44600695	G	A	0.0363	0.0038	1.204e-19	0.5923	91.2528
NPC1L1	rs7791240	7	44602589	C	T	0.0425	0.0065	1.838e-10	0.09103	42.7515

## Sheet: Table S3
Table S3. Correlation between HMGCR, PCSK9, or NPC1L1 gene-mediated LDL cholesterol and digestive system tumors
Consortium	Gene	Exposure	Outcome	method	Number of SNPs	Beta	Se	P value	OR	95% LCI	95%UCI
FinnGen consortium	HMGCR	LDL	Esophageal cancer	Inverse variance weighted	13	0.376785	0.34559	0.275596	1.45759	0.740395	2.86951
FinnGen consortium	HMGCR	LDL	Esophageal cancer	MR Egger	13	0.822161	1.68797	0.63577	2.27541	0.08322	62.2146
FinnGen consortium	HMGCR	LDL	Esophageal cancer	Weighted median	13	0.3568	0.440763	0.418224	1.42875	0.602242	3.38955
FinnGen consortium	HMGCR	LDL	Esophageal cancer	Weighted mode	13	0.323697	0.529343	0.552272	1.38223	0.489772	3.90091
FinnGen consortium	PCSK9	LDL	Esophageal cancer	Inverse variance weighted	22	-0.498247	0.223221	0.0256098	0.607595	0.392287	0.941074
FinnGen consortium	PCSK9	LDL	Esophageal cancer	MR Egger	22	-0.426733	0.351475	0.238844	0.652638	0.32771	1.29973
FinnGen consortium	PCSK9	LDL	Esophageal cancer	Weighted median	22	-0.361462	0.306265	0.237911	0.696657	0.382227	1.26975
FinnGen consortium	PCSK9	LDL	Esophageal cancer	Weighted mode	22	-0.433302	0.310743	0.177774	0.648365	0.352622	1.19215
FinnGen consortium	NPC1L1	LDL	Esophageal cancer	Inverse variance weighted	5	1.87149	0.804023	0.0199306	6.49794	1.34393	31.4176
FinnGen consortium	NPC1L1	LDL	Esophageal cancer	MR Egger	5	-0.221009	5.06983	0.967968	0.80171	3.88e-05	16578.5
FinnGen consortium	NPC1L1	LDL	Esophageal cancer	Weighted median	5	2.37945	1.03935	0.0220584	10.799	1.40821	82.8132
FinnGen consortium	NPC1L1	LDL	Esophageal cancer	Weighted mode	5	2.45671	1.22341	0.11505	11.6664	1.06059	128.329
Pan-UK Biobank	HMGCR	LDL	Esophageal cancer	Inverse variance weighted	13	-0.686145	0.27533	0.0126997	0.503513	0.293525	0.863727
Pan-UK Biobank	HMGCR	LDL	Esophageal cancer	MR Egger	13	1.00665	1.2924	0.452469	2.73642	0.217306	34.4582
Pan-UK Biobank	HMGCR	LDL	Esophageal cancer	Weighted median	13	-0.660218	0.343745	0.0547744	0.516739	0.263433	1.01361
Pan-UK Biobank	HMGCR	LDL	Esophageal cancer	Weighted mode	13	-0.461228	0.443486	0.318839	0.630509	0.264355	1.50382
Pan-UK Biobank	PCSK9	LDL	Esophageal cancer	Inverse variance weighted	22	-0.428905	0.208212	0.0394043	0.651222	0.433007	0.979406
Pan-UK Biobank	PCSK9	LDL	Esophageal cancer	MR Egger	22	0.336688	0.356847	0.35668	1.4003	0.695773	2.81823
Pan-UK Biobank	PCSK9	LDL	Esophageal cancer	Weighted median	22	-0.0171049	0.270823	0.94964	0.983041	0.578152	1.67148
Pan-UK Biobank	PCSK9	LDL	Esophageal cancer	Weighted mode	22	0.103037	0.282322	0.71879	1.10853	0.637427	1.92782
Pan-UK Biobank	NPC1L1	LDL	Esophageal cancer	Inverse variance weighted	5	-3.08609	0.710113	1.39e-05	0.0456802	0.0113571	0.183734
Pan-UK Biobank	NPC1L1	LDL	Esophageal cancer	MR Egger	5	1.62483	3.62269	0.684197	5.07757	0.00418752	6156.79
Pan-UK Biobank	NPC1L1	LDL	Esophageal cancer	Weighted median	5	-2.97124	0.876168	0.000695925	0.0512396	0.00920018	0.285374
Pan-UK Biobank	NPC1L1	LDL	Esophageal cancer	Weighted mode	5	-3.15066	1.09749	0.0454329	0.042824	0.00498292	0.368036
FinnGen consortium	HMGCR	LDL	Gastric cancer	Inverse variance weighted	13	-0.77146	0.229209	0.000763356	0.462338	0.295021	0.724546
FinnGen consortium	HMGCR	LDL	Gastric cancer	MR Egger	13	-1.00016	1.11983	0.390904	0.36782	0.0409655	3.30257
FinnGen consortium	HMGCR	LDL	Gastric cancer	Weighted median	13	-0.823704	0.280863	0.00335965	0.438803	0.253043	0.760931
FinnGen consortium	HMGCR	LDL	Gastric cancer	Weighted mode	13	-0.861328	0.360743	0.0342819	0.422601	0.208382	0.85704
FinnGen consortium	PCSK9	LDL	Gastric cancer	Inverse variance weighted	22	-0.347358	0.14774	0.0187161	0.706553	0.528915	0.943851
FinnGen consortium	PCSK9	LDL	Gastric cancer	MR Egger	22	-0.358819	0.233123	0.139432	0.698501	0.442312	1.10308
FinnGen consortium	PCSK9	LDL	Gastric cancer	Weighted median	22	-0.392472	0.193653	0.0426949	0.675385	0.462073	0.98717
FinnGen consortium	PCSK9	LDL	Gastric cancer	Weighted mode	22	-0.386029	0.219306	0.0929273	0.679751	0.442255	1.04478
FinnGen consortium	NPC1L1	LDL	Gastric cancer	Inverse variance weighted	5	3.00427	0.523685	9.65e-09	20.1715	7.22716	56.2999
FinnGen consortium	NPC1L1	LDL	Gastric cancer	MR Egger	5	1.27344	2.97672	0.697648	3.57313	0.0104524	1221.46
FinnGen consortium	NPC1L1	LDL	Gastric cancer	Weighted median	5	2.98546	0.644775	3.65e-06	19.7956	5.59403	70.0507
FinnGen consortium	NPC1L1	LDL	Gastric cancer	Weighted mode	5	2.93586	0.815427	0.0227503	18.8376	3.80995	93.139
UK Biobank/GCST90041806	HMGCR	LDL	Gastric cancer	Inverse variance weighted	13	0.77026	0.358739	0.0317826	2.16033	1.06944	4.36399
UK Biobank/GCST90041806	HMGCR	LDL	Gastric cancer	MR Egger	13	2.81455	1.68215	0.122459	16.6857	0.617257	451.048
UK Biobank/GCST90041806	HMGCR	LDL	Gastric cancer	Weighted median	13	0.888521	0.465433	0.0562593	2.43153	0.976552	6.05431
UK Biobank/GCST90041806	HMGCR	LDL	Gastric cancer	Weighted mode	13	0.904732	0.584346	0.147513	2.47127	0.786166	7.76829
UK Biobank/GCST90041806	PCSK9	LDL	Gastric cancer	Inverse variance weighted	21	-0.938087	0.276945	0.000705918	0.391376	0.227433	0.673495
UK Biobank/GCST90041806	PCSK9	LDL	Gastric cancer	MR Egger	21	-0.680281	0.516513	0.203482	0.506475	0.184032	1.39387
UK Biobank/GCST90041806	PCSK9	LDL	Gastric cancer	Weighted median	21	-0.568705	0.365384	0.119599	0.566258	0.27669	1.15887
UK Biobank/GCST90041806	PCSK9	LDL	Gastric cancer	Weighted mode	21	-0.776806	0.384368	0.0568708	0.459873	0.216499	0.976828
UK Biobank/GCST90041806	NPC1L1	LDL	Gastric cancer	Inverse variance weighted	4	1.82495	1.02468	0.0749127	6.20247	0.832419	46.2154
UK Biobank/GCST90041806	NPC1L1	LDL	Gastric cancer	MR Egger	4	5.91211	7.28276	0.502164	369.485	0.000233554	584528385
UK Biobank/GCST90041806	NPC1L1	LDL	Gastric cancer	Weighted median	4	1.86842	1.21975	0.12557	6.47805	0.593162	70.7482
UK Biobank/GCST90041806	NPC1L1	LDL	Gastric cancer	Weighted mode	4	1.89237	1.52082	0.301745	6.63507	0.33674	130.736
FinnGen consortium	HMGCR	LDL	Colorectal cancer	Inverse variance weighted (multiplicative random effects)	13	0.10539	0.145022	0.467401	1.11114	0.836228	1.47644
FinnGen consortium	HMGCR	LDL	Colorectal cancer	MR Egger	13	1.62651	0.572934	0.0161133	5.08607	1.6546	15.6341
FinnGen consortium	HMGCR	LDL	Colorectal cancer	Weighted median	13	0.162443	0.15881	0.306369	1.17638	0.861719	1.60594
FinnGen consortium	HMGCR	LDL	Colorectal cancer	Weighted mode	13	0.226156	0.175426	0.221632	1.25377	0.888981	1.76825
FinnGen consortium	PCSK9	LDL	Colorectal cancer	Inverse variance weighted	22	-0.132314	0.0675883	0.0502724	0.876066	0.76737	1.00016
FinnGen consortium	PCSK9	LDL	Colorectal cancer	MR Egger	22	-0.140284	0.10646	0.202493	0.869111	0.705432	1.07077
FinnGen consortium	PCSK9	LDL	Colorectal cancer	Weighted median	22	-0.118427	0.0892955	0.18476	0.888316	0.745689	1.05822
FinnGen consortium	PCSK9	LDL	Colorectal cancer	Weighted mode	22	-0.114778	0.0988302	0.258526	0.891564	0.734559	1.08213
FinnGen consortium	NPC1L1	LDL	Colorectal cancer	Inverse variance weighted	5	0.970549	0.243654	6.79605e-05	2.63939	1.6372	4.25507
FinnGen consortium	NPC1L1	LDL	Colorectal cancer	MR Egger	5	0.532267	1.37234	0.724008	1.70279	0.115611	25.0798
FinnGen consortium	NPC1L1	LDL	Colorectal cancer	Weighted median	5	0.933974	0.298707	0.00176768	2.5446	1.41695	4.56967
FinnGen consortium	NPC1L1	LDL	Colorectal cancer	Weighted mode	5	0.79498	0.37178	0.0992761	2.2144	1.06854	4.58903
UK Biobank/GCST90255677	HMGCR	LDL	Colorectal cancer	Inverse variance weighted	13	-0.488739	0.137661	0.000384775	0.613399	0.468343	0.803383
UK Biobank/GCST90255677	HMGCR	LDL	Colorectal cancer	MR Egger	13	-0.82641	0.644651	0.22622	0.437617	0.123696	1.54822
UK Biobank/GCST90255677	HMGCR	LDL	Colorectal cancer	Weighted median	13	-0.485051	0.167073	0.00369333	0.615666	0.443741	0.854201
UK Biobank/GCST90255677	HMGCR	LDL	Colorectal cancer	Weighted mode	13	-0.505174	0.220701	0.041009	0.6034	0.391508	0.929972
UK Biobank/GCST90255677	PCSK9	LDL	Colorectal cancer	Inverse variance weighted	21	0.0113305	0.0972889	0.907286	1.01139	0.835809	1.22387
UK Biobank/GCST90255677	PCSK9	LDL	Colorectal cancer	MR Egger	21	-0.303257	0.175299	0.0998515	0.738409	0.523697	1.04115
UK Biobank/GCST90255677	PCSK9	LDL	Colorectal cancer	Weighted median	21	-0.145234	0.129893	0.263521	0.86482	0.670438	1.11556
UK Biobank/GCST90255677	PCSK9	LDL	Colorectal cancer	Weighted mode	21	-0.142275	0.146595	0.343374	0.867382	0.650768	1.1561
UK Biobank/GCST90255677	NPC1L1	LDL	Colorectal cancer	Inverse variance weighted	4	0.633809	0.359762	0.0781124	1.88478	0.93116	3.81501
UK Biobank/GCST90255677	NPC1L1	LDL	Colorectal cancer	MR Egger	4	1.02879	2.06116	0.667182	2.79768	0.0492379	158.963
UK Biobank/GCST90255677	NPC1L1	LDL	Colorectal cancer	Weighted median	4	0.494413	0.452988	0.275076	1.63954	0.674729	3.98394
UK Biobank/GCST90255677	NPC1L1	LDL	Colorectal cancer	Weighted mode	4	0.421857	0.508073	0.467266	1.52479	0.563287	4.12753
UK Biobank/GCST90011811	HMGCR	LDL	Colon cancer	Inverse variance weighted	13	-0.499571	0.14081	0.000388421	0.606791	0.460446	0.799649
UK Biobank/GCST90011811	HMGCR	LDL	Colon cancer	MR Egger	13	-0.841676	0.65976	0.228332	0.430987	0.118267	1.57059
UK Biobank/GCST90011811	HMGCR	LDL	Colon cancer	Weighted median	13	-0.42795	0.177691	0.0160227	0.651844	0.46014	0.923415
UK Biobank/GCST90011811	HMGCR	LDL	Colon cancer	Weighted mode	13	-0.413049	0.219513	0.0843557	0.66163	0.43029	1.01735
UK Biobank/GCST90011811	PCSK9	LDL	Colon cancer	Inverse variance weighted	18	0.258814	0.112053	0.0209017	1.29539	1.03997	1.61355
UK Biobank/GCST90011811	PCSK9	LDL	Colon cancer	MR Egger	18	-0.261159	0.190265	0.18881	0.770158	0.530424	1.11824
UK Biobank/GCST90011811	PCSK9	LDL	Colon cancer	Weighted median	18	0.36782	0.172191	0.0326696	1.44458	1.03079	2.02448
UK Biobank/GCST90011811	PCSK9	LDL	Colon cancer	Weighted mode	18	-0.104743	0.181372	0.571168	0.900556	0.631137	1.28498
UK Biobank/GCST90011811	NPC1L1	LDL	Colon cancer	Inverse variance weighted	4	-0.427961	0.479599	0.372216	0.651837	0.254622	1.66871
UK Biobank/GCST90011811	NPC1L1	LDL	Colon cancer	MR Egger	4	-2.02152	3.5727	0.628531	0.132454	0.000120483	145.616
UK Biobank/GCST90011811	NPC1L1	LDL	Colon cancer	Weighted median	4	-0.34006	0.545652	0.533142	0.711728	0.244256	2.07387
UK Biobank/GCST90011811	NPC1L1	LDL	Colon cancer	Weighted mode	4	-0.311897	0.584199	0.630446	0.732057	0.232951	2.30052
UK Biobank/GCST90041895	HMGCR	LDL	Colon cancer	Inverse variance weighted	13	-0.425889	0.222581	0.055695	0.653189	0.422254	1.01042
UK Biobank/GCST90041895	HMGCR	LDL	Colon cancer	MR Egger	13	-2.69893	1.04413	0.0253695	0.0672772	0.00869132	0.520775
UK Biobank/GCST90041895	HMGCR	LDL	Colon cancer	Weighted median	13	-0.543867	0.306124	0.0756303	0.580499	0.318583	1.05774
UK Biobank/GCST90041895	HMGCR	LDL	Colon cancer	Weighted mode	13	-0.628315	0.341496	0.0906392	0.53349	0.273174	1.04187
UK Biobank/GCST90041895	PCSK9	LDL	Colon cancer	Inverse variance weighted	21	0.365388	0.186062	0.0495539	1.44107	1.00071	2.07522
UK Biobank/GCST90041895	PCSK9	LDL	Colon cancer	MR Egger	21	-0.63744	0.291118	0.0412336	0.528644	0.298785	0.935336
UK Biobank/GCST90041895	PCSK9	LDL	Colon cancer	Weighted median	21	0.327195	0.260229	0.208633	1.38707	0.832889	2.30999
UK Biobank/GCST90041895	PCSK9	LDL	Colon cancer	Weighted mode	21	-0.386489	0.297211	0.208256	0.679438	0.379454	1.21658
UK Biobank/GCST90041895	NPC1L1	LDL	Colon cancer	Inverse variance weighted	4	2.36102	0.636161	0.000206153	10.6017	3.04695	36.8882
UK Biobank/GCST90041895	NPC1L1	LDL	Colon cancer	MR Egger	4	1.94178	4.52268	0.709501	6.97116	0.000985185	49327.9
UK Biobank/GCST90041895	NPC1L1	LDL	Colon cancer	Weighted median	4	2.27109	0.775767	0.0034165	9.68999	2.11825	44.3271
UK Biobank/GCST90041895	NPC1L1	LDL	Colon cancer	Weighted mode	4	1.82653	0.994078	0.163458	6.2123	0.88527	43.5942
FinnGen consortium	HMGCR	LDL	Rectal cancer	Inverse variance weighted	13	-0.0598753	0.17079	0.725905	0.941882	0.673933	1.31636
FinnGen consortium	HMGCR	LDL	Rectal cancer	MR Egger	13	1.59014	0.83404	0.0830238	4.90445	0.956404	25.1501
FinnGen consortium	HMGCR	LDL	Rectal cancer	Weighted median	13	0.0958897	0.221142	0.664571	1.10064	0.713517	1.69779
FinnGen consortium	HMGCR	LDL	Rectal cancer	Weighted mode	13	0.186356	0.29189	0.535178	1.20485	0.679942	2.13499
FinnGen consortium	PCSK9	LDL	Rectal cancer	Inverse variance weighted	22	-0.514842	0.113862	6.13686e-06	0.597595	0.478063	0.747014
FinnGen consortium	PCSK9	LDL	Rectal cancer	MR Egger	22	-0.267048	0.174329	0.141221	0.765636	0.54404	1.07749
FinnGen consortium	PCSK9	LDL	Rectal cancer	Weighted median	22	-0.376063	0.15226	0.0135163	0.686559	0.509415	0.925304
FinnGen consortium	PCSK9	LDL	Rectal cancer	Weighted mode	22	-0.329573	0.1632	0.0563863	0.719231	0.522336	0.990346
FinnGen consortium	NPC1L1	LDL	Rectal cancer	Inverse variance weighted	5	1.51889	0.397368	0.000132172	4.56716	2.09604	9.9516
FinnGen consortium	NPC1L1	LDL	Rectal cancer	MR Egger	5	-0.288934	2.23877	0.905477	0.749062	0.00930753	60.2838
FinnGen consortium	NPC1L1	LDL	Rectal cancer	Weighted median	5	1.61477	0.488289	0.000943007	5.02673	1.9304	13.0896
FinnGen consortium	NPC1L1	LDL	Rectal cancer	Weighted mode	5	1.81482	0.60516	0.0399851	6.13996	1.87518	20.1043
UK Biobank/GCST90043857	HMGCR	LDL	Rectal cancer	Inverse variance weighted	13	-0.107198	0.223401	0.631336	0.898347	0.579805	1.3919
UK Biobank/GCST90043857	HMGCR	LDL	Rectal cancer	MR Egger	13	1.31539	1.04781	0.235355	3.72621	0.477921	29.0522
UK Biobank/GCST90043857	HMGCR	LDL	Rectal cancer	Weighted median	13	-0.0828993	0.283966	0.770337	0.920444	0.527571	1.60588
UK Biobank/GCST90043857	HMGCR	LDL	Rectal cancer	Weighted mode	13	-0.0204918	0.349134	0.954162	0.979717	0.49421	1.94218
UK Biobank/GCST90043857	PCSK9	LDL	Rectal cancer	Inverse variance weighted	21	-0.350268	0.158446	0.0270602	0.704499	0.516427	0.961064
UK Biobank/GCST90043857	PCSK9	LDL	Rectal cancer	MR Egger	21	0.0918582	0.291062	0.755749	1.09621	0.619635	1.93933
UK Biobank/GCST90043857	PCSK9	LDL	Rectal cancer	Weighted median	21	-0.182822	0.213515	0.39186	0.832916	0.548092	1.26575
UK Biobank/GCST90043857	PCSK9	LDL	Rectal cancer	Weighted mode	21	-0.0148959	0.240334	0.951194	0.985215	0.615112	1.578
UK Biobank/GCST90043857	NPC1L1	LDL	Rectal cancer	Inverse variance weighted	4	1.43947	0.63809	0.0240771	4.21844	1.20781	14.7335
UK Biobank/GCST90043857	NPC1L1	LDL	Rectal cancer	MR Egger	4	3.51398	4.84051	0.543327	33.5816	0.00254552	443023
UK Biobank/GCST90043857	NPC1L1	LDL	Rectal cancer	Weighted median	4	1.56867	0.835564	0.0604668	4.80024	0.93329	24.6893
UK Biobank/GCST90043857	NPC1L1	LDL	Rectal cancer	Weighted mode	4	2.2327	1.1497	0.147425	9.32503	0.979502	88.7759
FinnGen consortium	HMGCR	LDL	Liver cancer	Inverse variance weighted	13	-0.353396	0.389517	0.364266	0.702299	0.327309	1.50691
FinnGen consortium	HMGCR	LDL	Liver cancer	MR Egger	13	-3.51817	1.73285	0.067219	0.0296537	0.000993218	0.885346
FinnGen consortium	HMGCR	LDL	Liver cancer	Weighted median	13	-0.456786	0.462739	0.323577	0.633316	0.255699	1.5686
FinnGen consortium	HMGCR	LDL	Liver cancer	Weighted mode	13	-0.570817	0.60396	0.363238	0.565064	0.17298	1.84586
FinnGen consortium	PCSK9	LDL	Liver cancer	Inverse variance weighted	22	-0.452088	0.208156	0.0298652	0.636298	0.423131	0.956856
FinnGen consortium	PCSK9	LDL	Liver cancer	MR Egger	22	-0.145021	0.326266	0.661462	0.865004	0.456347	1.63961
FinnGen consortium	PCSK9	LDL	Liver cancer	Weighted median	22	-0.242582	0.288977	0.401216	0.784599	0.445313	1.38239
FinnGen consortium	PCSK9	LDL	Liver cancer	Weighted mode	22	-0.221218	0.286415	0.448501	0.801542	0.45722	1.40516
FinnGen consortium	NPC1L1	LDL	Liver cancer	Inverse variance weighted	5	2.22497	0.753312	0.00314101	9.25324	2.11379	40.5066
FinnGen consortium	NPC1L1	LDL	Liver cancer	MR Egger	5	2.27495	4.24168	0.628948	9.72747	0.00238455	39682
FinnGen consortium	NPC1L1	LDL	Liver cancer	Weighted median	5	1.89247	0.946926	0.0456581	6.63574	1.03717	42.455
FinnGen consortium	NPC1L1	LDL	Liver cancer	Weighted mode	5	1.79525	1.17012	0.199756	6.02098	0.60763	59.6616
UK Biobank	HMGCR	LDL	Liver cancer	Inverse variance weighted	13	-0.284866	0.172714	0.0990768	0.752115	0.536126	1.05512
UK Biobank	HMGCR	LDL	Liver cancer	MR Egger	13	-0.681162	0.872411	0.451408	0.506029	0.09153	2.79761
UK Biobank	HMGCR	LDL	Liver cancer	Weighted median	13	-0.368128	0.222525	0.0980616	0.692028	0.447411	1.07039
UK Biobank	HMGCR	LDL	Liver cancer	Weighted mode	13	-0.456971	0.277517	0.12555	0.633199	0.367547	1.09085
UK Biobank	PCSK9	LDL	Liver cancer	Inverse variance weighted	22	-0.565752	0.160414	0.000420565	0.567933	0.414715	0.777757
UK Biobank	PCSK9	LDL	Liver cancer	MR Egger	22	0.0483531	0.398566	0.90465	1.04954	0.480544	2.29227
UK Biobank	PCSK9	LDL	Liver cancer	Weighted median	22	-0.425493	0.22332	0.05674	0.653448	0.42181	1.01229
UK Biobank	PCSK9	LDL	Liver cancer	Weighted mode	22	-0.384558	0.264275	0.160416	0.680752	0.40554	1.14273
UK Biobank	NPC1L1	LDL	Liver cancer	Inverse variance weighted	5	0.00770019	0.509521	0.987942	1.00773	0.37122	2.73563
UK Biobank	NPC1L1	LDL	Liver cancer	MR Egger	5	-4.37606	3.34347	0.281822	0.0125748	1.79e-05	8.8211
UK Biobank	NPC1L1	LDL	Liver cancer	Weighted median	5	-0.296436	0.580796	0.609774	0.743463	0.238164	2.32083
UK Biobank	NPC1L1	LDL	Liver cancer	Weighted mode	5	-0.277163	0.590829	0.663419	0.757931	0.23807	2.41298
FinnGen consortium	HMGCR	LDL	Hepatocellular cancer	Inverse variance weighted (multiplicative random effects)	13	-1.54885	0.52138	0.0029714	0.212491	0.0764774	0.590403
FinnGen consortium	HMGCR	LDL	Hepatocellular cancer	MR Egger	13	-4.88568	2.44544	0.071062	0.00755398	6.26e-05	0.911537
FinnGen consortium	HMGCR	LDL	Hepatocellular cancer	Weighted median	13	-1.98656	0.553043	0.000328078	0.137166	0.0463967	0.405515
FinnGen consortium	HMGCR	LDL	Hepatocellular cancer	Weighted mode	13	-2.03705	0.701861	0.0132681	0.130412	0.0329521	0.516126
FinnGen consortium	PCSK9	LDL	Hepatocellular cancer	Inverse variance weighted	22	-0.359638	0.251077	0.152035	0.697929	0.426668	1.14165
FinnGen consortium	PCSK9	LDL	Hepatocellular cancer	MR Egger	22	-0.0553581	0.396406	0.890333	0.946146	0.435042	2.05772
FinnGen consortium	PCSK9	LDL	Hepatocellular cancer	Weighted median	22	-0.244839	0.324318	0.450288	0.782831	0.414575	1.4782
FinnGen consortium	PCSK9	LDL	Hepatocellular cancer	Weighted mode	22	-0.247401	0.349816	0.487197	0.780827	0.393356	1.54997
FinnGen consortium	NPC1L1	LDL	Hepatocellular cancer	Inverse variance weighted	5	0.990654	0.900749	0.271414	2.69299	0.46079	15.7387
FinnGen consortium	NPC1L1	LDL	Hepatocellular cancer	MR Egger	5	0.0238024	5.07029	0.996549	1.02409	4.95e-05	21196.1
FinnGen consortium	NPC1L1	LDL	Hepatocellular cancer	Weighted median	5	0.843059	1.04059	0.417841	2.32346	0.30225	17.861
FinnGen consortium	NPC1L1	LDL	Hepatocellular cancer	Weighted mode	5	0.776945	1.26136	0.571244	2.17482	0.183542	25.7697
UK Biobank/GCST90041897	HMGCR	LDL	Hepatocellular cancer	Inverse variance weighted	13	-4.28065	0.666351	1.33e-10	0.0138337	0.00374739	0.0510679
UK Biobank/GCST90041897	HMGCR	LDL	Hepatocellular cancer	MR Egger	13	-3.97	3.12312	0.229893	0.0188735	4.14e-05	8.59621
UK Biobank/GCST90041897	HMGCR	LDL	Hepatocellular cancer	Weighted median	13	-3.96879	0.873696	5.56e-06	0.0188963	0.00340935	0.104733
UK Biobank/GCST90041897	HMGCR	LDL	Hepatocellular cancer	Weighted mode	13	-4.03904	1.08603	0.00293181	0.0176144	0.00209613	0.148019
UK Biobank/GCST90041897	PCSK9	LDL	Hepatocellular cancer	Inverse variance weighted	21	-0.875991	0.491224	0.0745404	0.416449	0.15901	1.09069
UK Biobank/GCST90041897	PCSK9	LDL	Hepatocellular cancer	MR Egger	21	-0.45265	0.916455	0.627028	0.635941	0.105515	3.83283
UK Biobank/GCST90041897	PCSK9	LDL	Hepatocellular cancer	Weighted median	21	-0.72485	0.719424	0.313674	0.484397	0.118254	1.98421
UK Biobank/GCST90041897	PCSK9	LDL	Hepatocellular cancer	Weighted mode	21	-0.82052	0.742607	0.282311	0.440203	0.102691	1.887
UK Biobank/GCST90041897	NPC1L1	LDL	Hepatocellular cancer	Inverse variance weighted	4	4.41874	1.98514	0.02602	82.9914	1.69532	4062.7
UK Biobank/GCST90041897	NPC1L1	LDL	Hepatocellular cancer	MR Egger	4	-3.20533	16.3932	0.863044	0.0405457	4.51e-16	3648260000000
UK Biobank/GCST90041897	NPC1L1	LDL	Hepatocellular cancer	Weighted median	4	3.486	2.42378	0.150363	32.6549	0.282351	3776.67
UK Biobank/GCST90041897	NPC1L1	LDL	Hepatocellular cancer	Weighted mode	4	2.22008	2.93166	0.503933	9.20808	0.0294229	2881.72
UK Biobank/GCST90018803	HMGCR	LDL	Intrahepatic cholangiocarcinoma	Inverse variance weighted (multiplicative random effects)	13	0.116771	0.3185	0.713898	1.12386	0.602005	2.0981
UK Biobank/GCST90018803	HMGCR	LDL	Intrahepatic cholangiocarcinoma	MR Egger	13	-2.43147	1.38534	0.107007	0.0879076	0.00581838	1.32816
UK Biobank/GCST90018803	HMGCR	LDL	Intrahepatic cholangiocarcinoma	Weighted median	13	0.252183	0.36286	0.487063	1.28683	0.631901	2.62056
UK Biobank/GCST90018803	HMGCR	LDL	Intrahepatic cholangiocarcinoma	Weighted mode	13	0.176731	0.46992	0.713416	1.19331	0.475061	2.99749
UK Biobank/GCST90018803	PCSK9	LDL	Intrahepatic cholangiocarcinoma	Inverse variance weighted	22	0.0170283	0.182837	0.925797	1.01717	0.710823	1.45556
UK Biobank/GCST90018803	PCSK9	LDL	Intrahepatic cholangiocarcinoma	MR Egger	22	-0.0442963	0.352848	0.90135	0.95667	0.479085	1.91035
UK Biobank/GCST90018803	PCSK9	LDL	Intrahepatic cholangiocarcinoma	Weighted median	22	0.0370095	0.261503	0.887454	1.0377	0.621552	1.73248
UK Biobank/GCST90018803	PCSK9	LDL	Intrahepatic cholangiocarcinoma	Weighted mode	22	0.0660991	0.315984	0.83632	1.06833	0.57509	1.98462
UK Biobank/GCST90018803	NPC1L1	LDL	Intrahepatic cholangiocarcinoma	Inverse variance weighted	5	0.624579	0.675805	0.355382	1.86746	0.496586	7.02277
UK Biobank/GCST90018803	NPC1L1	LDL	Intrahepatic cholangiocarcinoma	MR Egger	5	2.82112	3.80144	0.511838	16.7956	0.00975755	28910.2
UK Biobank/GCST90018803	NPC1L1	LDL	Intrahepatic cholangiocarcinoma	Weighted median	5	0.39395	0.83792	0.638246	1.48283	0.286971	7.662
UK Biobank/GCST90018803	NPC1L1	LDL	Intrahepatic cholangiocarcinoma	Weighted mode	5	0.050653	1.13219	0.96646	1.05196	0.114357	9.67689
UK Biobank/GCST90043859	HMGCR	LDL	Intrahepatic cholangiocarcinoma	Inverse variance weighted (multiplicative random effects)	13	1.38156	1.15708	0.232473	3.98111	0.412176	38.4527
UK Biobank/GCST90043859	HMGCR	LDL	Intrahepatic cholangiocarcinoma	MR Egger	13	-3.9273	5.42391	0.484137	0.0196968	4.75848e-07	815.31
UK Biobank/GCST90043859	HMGCR	LDL	Intrahepatic cholangiocarcinoma	Weighted median	13	1.19131	1.20473	0.322728	3.2914	0.310383	34.9031
UK Biobank/GCST90043859	HMGCR	LDL	Intrahepatic cholangiocarcinoma	Weighted mode	13	1.24767	1.52309	0.428658	3.48222	0.175945	68.9186
UK Biobank/GCST90043859	PCSK9	LDL	Intrahepatic cholangiocarcinoma	Inverse variance weighted	21	-0.253891	0.600188	0.672282	0.775777	0.239247	2.51552
UK Biobank/GCST90043859	PCSK9	LDL	Intrahepatic cholangiocarcinoma	MR Egger	21	1.53402	1.09837	0.178625	4.63679	0.5386	39.9179
UK Biobank/GCST90043859	PCSK9	LDL	Intrahepatic cholangiocarcinoma	Weighted median	21	0.698147	0.840021	0.405913	2.01003	0.387401	10.429
UK Biobank/GCST90043859	PCSK9	LDL	Intrahepatic cholangiocarcinoma	Weighted mode	21	0.541327	0.870871	0.541231	1.71828	0.311742	9.47099
UK Biobank/GCST90043859	NPC1L1	LDL	Intrahepatic cholangiocarcinoma	Inverse variance weighted	4	-2.15595	2.49412	0.387361	0.115793	0.000872248	15.3717
UK Biobank/GCST90043859	NPC1L1	LDL	Intrahepatic cholangiocarcinoma	MR Egger	4	14.6228	18.102	0.504011	2.24175e+06	8.75e-10	5.75e+21
UK Biobank/GCST90043859	NPC1L1	LDL	Intrahepatic cholangiocarcinoma	Weighted median	4	-3.71126	2.97483	0.212195	0.0244467	7.18e-05	8.32624
UK Biobank/GCST90043859	NPC1L1	LDL	Intrahepatic cholangiocarcinoma	Weighted mode	4	-4.27181	3.87607	0.350901	0.0139565	7e-06	27.8072
FinnGen consortium	HMGCR	LDL	Gallbladder cancer	Inverse variance weighted	13	-0.37461	0.894597	0.675401	0.687557	0.119073	3.97013
FinnGen consortium	HMGCR	LDL	Gallbladder cancer	MR Egger	13	-0.512851	4.36134	0.908512	0.598786	0.000116098	3088.29
FinnGen consortium	HMGCR	LDL	Gallbladder cancer	Weighted median	13	-0.400069	1.13165	0.723693	0.670274	0.0729414	6.15928
FinnGen consortium	HMGCR	LDL	Gallbladder cancer	Weighted mode	13	-0.256604	1.45899	0.863323	0.773675	0.0443244	13.5043
FinnGen consortium	PCSK9	LDL	Gallbladder cancer	Inverse variance weighted	22	-0.980398	0.582679	0.0924582	0.375162	0.119738	1.17545
FinnGen consortium	PCSK9	LDL	Gallbladder cancer	MR Egger	22	-0.964451	0.924397	0.309243	0.381192	0.0622704	2.3335
FinnGen consortium	PCSK9	LDL	Gallbladder cancer	Weighted median	22	-0.901007	0.807616	0.264577	0.40616	0.0834143	1.97767
FinnGen consortium	PCSK9	LDL	Gallbladder cancer	Weighted mode	22	-0.784014	0.851121	0.367432	0.45657	0.0861029	2.42101
FinnGen consortium	NPC1L1	LDL	Gallbladder cancer	Inverse variance weighted	5	1.84069	2.14678	0.391214	6.30085	0.0937613	423.424
FinnGen consortium	NPC1L1	LDL	Gallbladder cancer	MR Egger	5	-5.68009	13.2303	0.696653	0.00341327	1.87e-14	6.23757e+08
FinnGen consortium	NPC1L1	LDL	Gallbladder cancer	Weighted median	5	2.81015	2.53149	0.266966	16.6123	0.116301	2372.89
FinnGen consortium	NPC1L1	LDL	Gallbladder cancer	Weighted mode	5	2.86407	2.87078	0.374905	17.5327	0.0631241	4869.7
UK Biobank	HMGCR	LDL	Gallbladder cancer	Inverse variance weighted	13	-0.0639248	0.611451	0.916736	0.938076	0.282983	3.10968
UK Biobank	HMGCR	LDL	Gallbladder cancer	MR Egger	13	-1.91554	2.867	0.517821	0.147262	0.000534134	40.6004
UK Biobank	HMGCR	LDL	Gallbladder cancer	Weighted median	13	0.0453633	0.788557	0.954125	1.04641	0.223084	4.90833
UK Biobank	HMGCR	LDL	Gallbladder cancer	Weighted mode	13	-0.0531278	0.986134	0.957921	0.948259	0.13725	6.55151
UK Biobank	PCSK9	LDL	Gallbladder cancer	Inverse variance weighted	21	-0.322358	0.435814	0.459502	0.724439	0.30834	1.70206
UK Biobank	PCSK9	LDL	Gallbladder cancer	MR Egger	21	0.34315	0.805425	0.67486	1.40938	0.290695	6.83313
UK Biobank	PCSK9	LDL	Gallbladder cancer	Weighted median	21	-0.113109	0.612326	0.853449	0.893054	0.26894	2.96552
UK Biobank	PCSK9	LDL	Gallbladder cancer	Weighted mode	21	-0.0696725	0.697727	0.921453	0.932699	0.237588	3.6615
UK Biobank	NPC1L1	LDL	Gallbladder cancer	Inverse variance weighted	4	-2.825	1.74883	0.106232	0.0593089	0.00192524	1.82707
UK Biobank	NPC1L1	LDL	Gallbladder cancer	MR Egger	4	-5.26966	12.4301	0.712851	0.00514534	1.35e-13	1.95943e+08
UK Biobank	NPC1L1	LDL	Gallbladder cancer	Weighted median	4	-2.83716	2.03766	0.163813	0.0585921	0.00107982	3.17928
UK Biobank	NPC1L1	LDL	Gallbladder cancer	Weighted mode	4	-3.41025	2.40242	0.250819	0.033033	0.00029783	3.66377
FinnGen consortium	HMGCR	LDL	Pancreatic cancer	Inverse variance weighted	13	-0.794407	0.219221	0.000290328	0.451849	0.294028	0.694381
FinnGen consortium	HMGCR	LDL	Pancreatic cancer	MR Egger	13	0.568169	1.07157	0.606497	1.76503	0.216078	14.4177
FinnGen consortium	HMGCR	LDL	Pancreatic cancer	Weighted median	13	-0.86986	0.278674	0.00179977	0.41901	0.242668	0.723497
FinnGen consortium	HMGCR	LDL	Pancreatic cancer	Weighted mode	13	-0.874787	0.339378	0.0242036	0.416951	0.214388	0.810903
FinnGen consortium	PCSK9	LDL	Pancreatic cancer	Inverse variance weighted	22	-0.0111282	0.152971	0.942007	0.988934	0.73275	1.33468
FinnGen consortium	PCSK9	LDL	Pancreatic cancer	MR Egger	22	0.0534624	0.245609	0.82989	1.05492	0.651856	1.7072
FinnGen consortium	PCSK9	LDL	Pancreatic cancer	Weighted median	22	0.0617761	0.197806	0.754808	1.06372	0.72186	1.56749
FinnGen consortium	PCSK9	LDL	Pancreatic cancer	Weighted mode	22	0.0242763	0.209626	0.908905	1.02457	0.679369	1.54518
FinnGen consortium	NPC1L1	LDL	Pancreatic cancer	Inverse variance weighted	5	-0.862936	0.509448	0.090291	0.421922	0.155446	1.1452
FinnGen consortium	NPC1L1	LDL	Pancreatic cancer	MR Egger	5	0.717104	2.86891	0.818759	2.04849	0.00740238	566.888
FinnGen consortium	NPC1L1	LDL	Pancreatic cancer	Weighted median	5	-0.839657	0.590394	0.154969	0.431858	0.135765	1.37371
FinnGen consortium	NPC1L1	LDL	Pancreatic cancer	Weighted mode	5	-0.652773	0.782951	0.451324	0.5206	0.112213	2.41527
Pan-UK Biobank	HMGCR	LDL	Pancreatic cancer	Inverse variance weighted	13	-0.47991	0.279837	0.0863516	0.618839	0.357582	1.07098
Pan-UK Biobank	HMGCR	LDL	Pancreatic cancer	MR Egger	13	-0.794959	1.31385	0.557415	0.4516	0.034386	5.93097
Pan-UK Biobank	HMGCR	LDL	Pancreatic cancer	Weighted median	13	-0.487182	0.361945	0.178299	0.614355	0.302222	1.24886
Pan-UK Biobank	HMGCR	LDL	Pancreatic cancer	Weighted mode	13	-0.454372	0.447013	0.329466	0.634847	0.264341	1.52466
Pan-UK Biobank	PCSK9	LDL	Pancreatic cancer	Inverse variance weighted	22	0.528545	0.196114	0.00703713	1.69646	1.15507	2.49161
Pan-UK Biobank	PCSK9	LDL	Pancreatic cancer	MR Egger	22	0.338704	0.363546	0.362619	1.40313	0.688083	2.86124
Pan-UK Biobank	PCSK9	LDL	Pancreatic cancer	Weighted median	22	0.240188	0.28365	0.39712	1.27149	0.72923	2.21697
Pan-UK Biobank	PCSK9	LDL	Pancreatic cancer	Weighted mode	22	0.251419	0.317974	0.437964	1.28585	0.689485	2.39803
Pan-UK Biobank	NPC1L1	LDL	Pancreatic cancer	Inverse variance weighted	5	1.00056	0.666686	0.133407	2.71981	0.736282	10.0469
Pan-UK Biobank	NPC1L1	LDL	Pancreatic cancer	MR Egger	5	6.84862	3.6822	0.159842	942.581	0.691779	1.28431e+06
Pan-UK Biobank	NPC1L1	LDL	Pancreatic cancer	Weighted median	5	0.943675	0.822226	0.251089	2.56941	0.512791	12.8744
Pan-UK Biobank	NPC1L1	LDL	Pancreatic cancer	Weighted mode	5	1.28592	1.03987	0.283876	3.61799	0.471314	27.7732

## Sheet: Table S4
Table S4. Subgroup analysis of the correlation between HMGCR, PCSK9, or NPC1L1 gene-mediated LDL cholesterol
Gene	Exposure	Outcome	Method	Number of SNPs	Beta	Se	P value	OR	95% LCI	95%UCI	p value for Cochran Q test	p value for MR-Egger intercept	p value for MR-PRESSO Global test
HMGCR	LDL	Esophageal adenocarcinoma	Inverse variance weighted	13	-0.25955	0.164043	0.113603	0.771399	0.559297	1.06394	0.998803	0.509947	0.999
PCSK9	LDL	Esophageal adenocarcinoma	Inverse variance weighted	22	-0.100215	0.127752	0.432777	0.904643	0.70426	1.16204	0.335151	0.79081	0.338333
NPC1L1	LDL	Esophageal adenocarcinoma	Inverse variance weighted	5	-1.10473	0.400756	0.00584041	0.331301	0.15104	0.726697	0.943659	0.568714	0.945333
HMGCR	LDL	Lower third esophageal cancer	Inverse variance weighted	13	-1.85003	0.609127	0.00238806	0.157233	0.0476481	0.518852	0.0793408	0.733026	0.113667
PCSK9	LDL	Lower third esophageal cancer	Inverse variance weighted	21	0.313407	0.339918	0.356524	1.36808	0.702695	2.66351	0.701384	0.362964	0.732333
NPC1L1	LDL	Lower third esophageal cancer	Inverse variance weighted	4	-2.91853	1.65752	0.0782749	0.0540129	0.00209696	1.39125	0.220734	0.201501	0.316667
HMGCR	LDL	Cardia gastric cancer	Inverse variance weighted	13	0.588997	0.646658	0.362384	1.80218	0.507401	6.40096	0.355493	0.588777	0.387667
PCSK9	LDL	Cardia gastric cancer	Inverse variance weighted	21	-0.798706	0.438512	0.0685463	0.449911	0.190483	1.06266	0.641803	0.0742924	0.528
NPC1L1	LDL	Cardia gastric cancer	Inverse variance weighted	4	-1.06106	1.76268	0.547201	0.346088	0.0109336	10.955	0.555385	0.437551	0.594
HMGCR	LDL	Sigmoid colon cancer	Inverse variance weighted	13	-0.199129	0.244304	0.415022	0.819444	0.50765	1.32274	0.479822	0.0836823	0.511667
PCSK9	LDL	Sigmoid colon cancer	Inverse variance weighted	21	0.149428	0.173666	0.389552	1.16117	0.826167	1.63201	0.751614	0.0121173	0.599667
NPC1L1	LDL	Sigmoid colon cancer	Inverse variance weighted	4	-0.308602	0.698206	0.658495	0.734473	0.186918	2.88603	0.468719	0.337831	0.547333
HMGCR	LDL	Carcinoma in situ of the colon	Inverse variance weighted	13	-1.62599	0.726806	0.0252752	0.196717	0.0473339	0.817545	0.987167	0.292338	0.987667
PCSK9	LDL	Carcinoma in situ of the colon	Inverse variance weighted	21	0.397415	0.515828	0.441038	1.48797	0.541394	4.08956	0.976797	0.768178	0.977667
NPC1L1	LDL	Carcinoma in situ of the colon	Inverse variance weighted	4	-2.10736	2.08161	0.311361	0.121559	0.00205535	7.18928	0.809161	0.564991	0.808333
HMGCR	LDL	Rectosigmoid junction cancer	Inverse variance weighted	13	-0.11705	0.420676	0.780825	0.88954	0.390013	2.02886	0.995181	0.534504	0.997
PCSK9	LDL	Rectosigmoid junction cancer	Inverse variance weighted	21	0.19936	0.298466	0.504167	1.22062	0.680019	2.19099	0.467574	0.124531	0.449667
NPC1L1	LDL	Rectosigmoid junction cancer	Inverse variance weighted	4	0.35701	1.20199	0.766455	1.42905	0.135484	15.0732	0.97754	0.955388	0.966
HMGCR	LDL	Anus cancer	Inverse variance weighted	13	0.982148	0.826473	0.234691	2.67019	0.528486	13.4912	0.999431	0.549412	1
PCSK9	LDL	Anus cancer	Inverse variance weighted	21	2.47283	0.676801	0.000258486	11.856	3.14653	44.6727	0.146995	0.753547	0.203
NPC1L1	LDL	Anus cancer	Inverse variance weighted	4	1.94911	3.21722	0.544623	7.02246	0.0128213	3846.32	0.133393	0.71078	0.212333
HMGCR	LDL	Anal cancer	Inverse variance weighted	13	-1.83457	0.840814	0.029117	0.159682	0.0307284	0.829796	0.85015	0.55951	0.873333
PCSK9	LDL	Anal cancer	Inverse variance weighted	22	-0.958415	0.634102	0.130673	0.3835	0.110664	1.329	0.117274	0.052896	0.107
NPC1L1	LDL	Anal cancer	Inverse variance weighted	5	-4.28956	2.70134	0.112301	0.0137109	6.88e-05	2.73211	0.103403	0.141726	0.173333
HMGCR	LDL	Pancreatic head cancer	Inverse variance weighted	13	-0.0792322	0.673604	0.906365	0.923825	0.246721	3.45918	0.209488	0.0155855	0.255667
PCSK9	LDL	Pancreatic head cancer	Inverse variance weighted	21	2.2749	0.422549	7.29e-08	9.72693	4.24908	22.2667	0.445812	0.0136679	0.257333
NPC1L1	LDL	Pancreatic head cancer	Inverse variance weighted	4	1.37326	1.76881	0.437526	3.94821	0.123243	126.485	0.349132	0.26804	0.430667

## Sheet: Table S5
Table S5. Sensitivity analysis of discovery chorts and replication cohorts
Trait	Consortium	Gene	p value for Cochran Q test	p value for MR-Egger intercept	p value for MR-PRESSO Global test
Esophageal cancer	FinnGen consortium	HMGCR	0.992705	0.792487	0.995667
Esophageal cancer	FinnGen consortium	PCSK9	0.999581	0.794928	0.999
Esophageal cancer	FinnGen consortium	NPC1L1	0.410348	0.703161	0.470667
Esophageal cancer	Pan-UK Biobank	HMGCR	0.883893	0.207084	0.900667
Esophageal cancer	Pan-UK Biobank	PCSK9	0.269107	0.0191074	0.210333
Esophageal cancer	Pan-UK Biobank	NPC1L1	0.320555	0.277861	0.423
Gastric cancer	FinnGen consortium	HMGCR	0.999945	0.838537	0.999667
Gastric cancer	FinnGen consortium	PCSK9	0.801082	0.949955	0.844
Gastric cancer	FinnGen consortium	NPC1L1	0.87111	0.596288	0.922667
Gastric cancer	UK Biobank	HMGCR	0.980411	0.239392	0.980667
Gastric cancer	UK Biobank	PCSK9	0.255015	0.558646	0.283
Gastric cancer	UK Biobank	NPC1L1	0.948707	0.627951	0.959667
Colorectal cancer	FinnGen consortium	HMGCR	0.0276208	0.0202051	0.0386667
Colorectal cancer	FinnGen consortium	PCSK9	0.782668	0.923765	0.819333
Colorectal cancer	FinnGen consortium	NPC1L1	0.900794	0.766854	0.899667
Colorectal cancer	UK Biobank	HMGCR	0.999531	0.602514	0.999667
Colorectal cancer	UK Biobank	PCSK9	0.801115	0.0439958	0.770333
Colorectal cancer	UK Biobank	NPC1L1	0.44909	0.863036	0.535667
Colon cancer	UK Biobank/GCST90011811	HMGCR	0.967285	0.606136	0.973333
Colon cancer	UK Biobank/GCST90011811	PCSK9	0.430382	0.00395597	0.223333
Colon cancer	UK Biobank/GCST90011811	NPC1L1	0.710225	0.696714	0.787
Colon cancer	UK Biobank/GCST90041895	HMGCR	0.661	0.0476773	0.686333
Colon cancer	UK Biobank/GCST90041895	PCSK9	0.117013	0.000605796	0.0603333
Colon cancer	UK Biobank/GCST90041895	NPC1L1	0.722915	0.722915	0.717333
Rectal cancer	FinnGen consortium	HMGCR	0.840752	0.0682783	0.847333
Rectal cancer	FinnGen consortium	PCSK9	0.38069	0.0811391	0.364667
Rectal cancer	FinnGen consortium	NPC1L1	0.734216	0.472038	0.697
Rectal cancer	UK Biobank	HMGCR	0.948873	0.192123	0.957667
Rectal cancer	UK Biobank	PCSK9	0.671543	0.0860091	0.576
Rectal cancer	UK Biobank	NPC1L1	0.476733	0.707312	0.510333
Liver cancer	FinnGen consortium	HMGCR	0.136986	0.0889389	0.155667
Liver cancer	FinnGen consortium	PCSK9	0.750701	0.235837	0.770333
Liver cancer	FinnGen consortium	NPC1L1	0.930847	0.991199	0.927
Liver cancer	UK Biobank	HMGCR	0.348728	0.651634	0.399
Liver cancer	UK Biobank	PCSK9	0.514719	0.107897	0.524
Liver cancer	UK Biobank	NPC1L1	0.702083	0.276574	0.682
Hepatocellular cancer	FinnGen consortium	HMGCR	0.043109	0.190777	0.064
Hepatocellular cancer	FinnGen consortium	PCSK9	0.708435	0.333079	0.729
Hepatocellular cancer	FinnGen consortium	NPC1L1	0.99651	0.858733	0.998667
Hepatocellular cancer	UK Biobank	HMGCR	0.963224	0.920738	0.972333
Hepatocellular cancer	UK Biobank	PCSK9	0.356953	0.587924	0.397
Hepatocellular cancer	UK Biobank	NPC1L1	0.351024	0.68477	0.426333
Intrahepatic cholangiocarcinoma	UK Biobank/GCST90018803	HMGCR	0.0394302	0.0867013	0.0506667
Intrahepatic cholangiocarcinoma	UK Biobank/GCST90018803	PCSK9	0.473327	0.839977	0.485333
Intrahepatic cholangiocarcinoma	UK Biobank/GCST90018803	NPC1L1	0.828202	0.598354	0.802667
Intrahepatic cholangiocarcinoma	UK Biobank/GCST90043859	HMGCR	0.0294752	0.337949	0.0363333
Intrahepatic cholangiocarcinoma	UK Biobank/GCST90043859	PCSK9	0.441352	0.0676027	0.437333
Intrahepatic cholangiocarcinoma	UK Biobank/GCST90043859	NPC1L1	0.353359	0.447995	0.405667
Gallbladder cancer	FinnGen consortium	HMGCR	0.999756	0.974745	1
Gallbladder cancer	FinnGen consortium	PCSK9	0.57798	0.982491	0.637333
Gallbladder cancer	FinnGen consortium	NPC1L1	0.372482	0.604004	0.473
Gallbladder cancer	UK Biobank	HMGCR	0.984544	0.522187	0.984333
Gallbladder cancer	UK Biobank	PCSK9	0.983836	0.338177	0.983
Gallbladder cancer	UK Biobank	NPC1L1	0.964069	0.860899	0.961
Pancreatic cancer	FinnGen consortium	HMGCR	0.946705	0.220499	0.958333
Pancreatic cancer	FinnGen consortium	PCSK9	0.263676	0.736722	0.318
Pancreatic cancer	FinnGen consortium	NPC1L1	0.934316	0.614791	0.935667
Pancreatic cancer	Pan-UK Biobank	HMGCR	0.996551	0.810648	0.994333
Pancreatic cancer	Pan-UK Biobank	PCSK9	0.588665	0.542152	0.556
Pancreatic cancer	Pan-UK Biobank	NPC1L1	0.560435	0.204746	0.614333

## Sheet: Table S6
Table S6. Outliers with pleiotropy by radial regression
Trait	Consortium	Gene	Method	SNP	P value
Esophageal cancer	Pan-UK Biobank	PCSK9	Egger	rs2495495	0.0464428
Esophageal cancer	Pan-UK Biobank	PCSK9	IVW	rs557435	0.037675
Colorectal cancer	FinnGen consortium	HMGCR	Egger	rs3804231	0.0460897
Colorectal cancer	FinnGen consortium	HMGCR	Egger	rs72633962	0.0490596
Colorectal cancer	FinnGen consortium	HMGCR	IVW	rs6895057	0.0347788
Colorectal cancer	UK Biobank	PCSK9	Egger and IVW	NA	NA
Colon cancer	UK Biobank/GCST90011811	PCSK9	Egger	NA	NA
Colon cancer	UK Biobank/GCST90011811	PCSK9	IVW	rs1159114	0.0170547
Colon cancer	UK Biobank/GCST90041895	HMGCR	Egger and IVW	NA	NA
Colon cancer	UK Biobank/GCST90041895	PCSK9	Egger	NA	NA
Colon cancer	UK Biobank/GCST90041895	PCSK9	IVW	rs11591147	0.00164956
Intrahepatic cholangiocarcinoma	UK Biobank/GCST90043859	HMGCR	Egger	rs3857388	0.0434799
Intrahepatic cholangiocarcinoma	UK Biobank/GCST90043859	HMGCR	IVW	rs16872526	0.0396959
Intrahepatic cholangiocarcinoma	UK Biobank/GCST90043859	HMGCR	IVW	rs3857388	0.0143826
Sigmoid colon cancer	UK Biobank	PCSK9	Egger and IVW	NA	NA
Pancreatic head cancer	UK Biobank	HMGCR	Egger and IVW	NA	NA
Pancreatic head cancer	UK Biobank	PCSK9	Egger	rs10788994	0.0350539
Pancreatic head cancer	UK Biobank	PCSK9	IVW	rs10788994	0.029006
Pancreatic head cancer	UK Biobank	PCSK9	IVW	rs11591147	0.0120494

## Sheet: Table S7
Table S7. MR analysis to remove outliers
Trait	Consortium	Gene	Method	Number of SNPs	Beta	Se	P value	OR	95% LCI	95%UCI	p value for Cochran Q test	p value for MR-Egger intercept	p value for MR-PRESSO Global test
Esophageal cancer	Pan-UK Biobank	HMGCR	Inverse variance weighted	13	-0.686145	0.27533	0.0126997	0.503513	0.293525	0.863727	0.883893	0.207084	0.893667
Esophageal cancer	Pan-UK Biobank	PCSK9	Inverse variance weighted	20	-0.367475	0.197733	0.0631058	0.692481	0.469996	1.02028	0.501001	0.0157126	0.405333
Esophageal cancer	Pan-UK Biobank	NPC1L1	Inverse variance weighted	5	-3.08609	0.710113	1.38697e-05	0.0456802	0.0113571	0.183734	0.320555	0.277861	0.425333
Colorectal cancer	FinnGen consortium	HMGCR	Inverse variance weighted	10	0.035348	0.130811	0.78699	1.03598	0.801683	1.33875	0.268939	0.0415194	0.322667
Colorectal cancer	FinnGen consortium	PCSK9	Inverse variance weighted	22	-0.132314	0.0675883	0.0502724	0.876066	0.76737	1.00016	0.782668	0.923765	0.829
Colorectal cancer	FinnGen consortium	NPC1L1	Inverse variance weighted	5	0.970549	0.243654	6.79605e-05	2.63939	1.6372	4.25507	0.900794	0.766854	0.902333
Colon cancer	UK Biobank/GCST90011811	HMGCR	Inverse variance weighted	13	-0.499571	0.14081	0.000388421	0.606791	0.460446	0.799649	0.967285	0.606136	0.97
Colon cancer	UK Biobank/GCST90011811	PCSK9	Inverse variance weighted	17	0.521823	0.140276	0.000199242	1.6851	1.28003	2.21835	0.9493	0.182682	0.960667
Colon cancer	UK Biobank/GCST90011812	NPC1L1	Inverse variance weighted	5	-0.0986586	0.410505	0.810071	0.906052	0.405251	2.02573	0.534147	0.738894	0.561333
Colon cancer	UK Biobank/GCST90041895	HMGCR	Inverse variance weighted	13	-0.425889	0.222581	0.055695	0.653189	0.422254	1.01042	0.661	0.0476773	0.712
Colon cancer	UK Biobank/GCST90041895	PCSK9	Inverse variance weighted	20	0.776886	0.191446	4.9498e-05	2.17469	1.49429	3.1649	0.831046	0.137976	0.831
Colon cancer	UK Biobank/GCST90041895	NPC1L1	Inverse variance weighted	4	2.36102	0.636161	0.000206153	10.6017	3.04695	36.8882	0.722915	0.93394	0.697333
Intrahepatic cholangiocarcinoma	UK Biobank/GCST90043859	HMGCR	Inverse variance weighted	11	0.786811	0.944163	0.404652	2.19638	0.34516	13.9764	0.279433	0.958676	0.286333
Intrahepatic cholangiocarcinoma	UK Biobank/GCST90043860	PCSK9	Inverse variance weighted	21	-0.253891	0.600188	0.672282	0.775777	0.239247	2.51552	0.441352	0.0676027	0.436333
Intrahepatic cholangiocarcinoma	UK Biobank/GCST90043861	NPC1L1	Inverse variance weighted	4	-2.15595	2.49412	0.387361	0.115793	0.000872248	15.3717	0.353359	0.447995	0.412
Pancreatic head cancer	UK Biobank	HMGCR	Inverse variance weighted	13	-0.0792322	0.673604	0.906365	0.923825	0.246721	3.45918	0.209488	0.0155855	0.237667
Pancreatic head cancer	UK Biobank	PCSK9	Inverse variance weighted	19	2.89102	0.529469	4.75528e-08	18.0116	6.38058	50.8447	0.983163	0.698258	0.980667
Pancreatic head cancer	UK Biobank	NPC1L1	Inverse variance weighted	4	1.37326	1.76881	0.437526	3.94821	0.123243	126.485	0.349132	0.26804	0.453

## Sheet: Table S8
Table S8. Colocalization analysis of gene-mediated LDL with digestive tumors
Trait	Consortium	Gene	PP.H0.abf	PP.H1.abf	PP.H2.abf	PP.H3.abf	PP.H4.abf	Population
Esophageal cancer	FinnGen consortium	HMGCR	1.84e-70	0.968784	7.61e-74	0.000368729	0.0308475	European
Esophageal cancer	FinnGen consortium	PCSK9	1.05839e-135	0.918214	1.05841e-138	0.000837281	0.0809488	European
Esophageal cancer	FinnGen consortium	NPC1L1	1.5345e-14	0.815839	7.6009e-18	0.00022017	0.183941	European
Esophageal cancer	Pan-UK Biobank	HMGCR	1.85e-70	0.973381	8.4e-74	0.000414901	0.0262039	European
Esophageal cancer	Pan-UK Biobank	PCSK9	1.07e-135	0.926131	2.02e-138	0.00168035	0.0721889	European
Esophageal cancer	Pan-UK Biobank	NPC1L1	1.32e-14	0.701716	6.18e-17	0.00299269	0.295292	European
Gastric cancer	FinnGen consortium	HMGCR	1.75427e-70	0.921314	6.793e-74	0.000278349	0.0784079	European
Gastric cancer	FinnGen consortium	PCSK9	9.93e-136	0.86142	1.03e-138	0.000754331	0.137826	European
Gastric cancer	FinnGen consortium	NPC1L1	2.02e-15	0.107345	2.04e-17	0.00019079	0.892464	European
Gastric cancer	UK Biobank	HMGCR	1.83e-70	0.96174	9.51e-74	0.000461746	0.0377979	European
Gastric cancer	UK Biobank	PCSK9	1.04e-135	0.903175	2.55e-138	0.00211554	0.0947098	European
Gastric cancer	UK Biobank	NPC1L1	1.34e-12	0.945957	3.07e-16	0.000163613	0.0538792	European
Colorectal cancer	FinnGen consortium	HMGCR	1.89e-70	0.990824	6.32e-74	0.000323322	0.00885282	European
Colorectal cancer	FinnGen consortium	PCSK9	1.10128e-135	0.955423	5.64521e-139	0.000445621	0.0441315	European
Colorectal cancer	FinnGen consortium	NPC1L1	1.75e-14	0.932739	6.8e-18	0.000294423	0.0669666	European
Colorectal cancer	UK Biobank	HMGCR	1.77873e-70	0.934159	4.91073e-74	0.000192255	0.0656486	European
Colorectal cancer	UK Biobank	PCSK9	1.08e-135	0.941192	5.83e-139	0.000447425	0.0583607	European
Colorectal cancer	UK Biobank	NPC1L1	1.84e-14	0.977061	6.54e-17	0.00345567	0.0194829	European
Colon cancer	UK Biobank/GCST90011811	HMGCR	1.66e-70	0.871972	5.76e-74	0.000174844	0.127853	European
Colon cancer	UK Biobank/GCST90011811	PCSK9	1.09e-135	0.945762	6.13e-139	0.000478443	0.0537593	European
Colon cancer	UK Biobank/GCST90011811	NPC1L1	1.82e-14	0.965461	1.96e-18	6.96e-05	0.0344696	European
Colon cancer	UK Biobank/GCST90041895	HMGCR	1.81e-70	0.948108	7.06e-74	0.000319014	0.0515733	European
Colon cancer	UK Biobank/GCST90041895	PCSK9	9.76e-136	0.846981	1.25e-138	0.00092826	0.152091	European
Colon cancer	UK Biobank/GCST90041895	NPC1L1	1.33e-12	0.944479	1.26e-15	0.000839875	0.0546811	European
Rectal cancer	FinnGen consortium	HMGCR	1.88e-70	0.985312	3.89e-74	0.000189549	0.0144989	European
Rectal cancer	FinnGen consortium	PCSK9	9.57e-136	0.830168	1.21e-138	0.000884743	0.168948	European
Rectal cancer	FinnGen consortium	NPC1L1	1.82e-14	0.965381	9.61e-18	0.000476787	0.0341419	European
Rectal cancer	UK Biobank	HMGCR	1.87e-70	0.98076	4.72e-74	0.000228873	0.0190115	European
Rectal cancer	UK Biobank	PCSK9	1.08e-135	0.940863	1.08e-138	0.000879231	0.0582582	European
Rectal cancer	UK Biobank	NPC1L1	1.38e-12	0.980545	4.16e-16	0.000275258	0.0191799	European
Liver cancer	FinnGen consortium	HMGCR	1.85e-70	0.973161	1.27e-73	0.000640062	0.0261994	European
Liver cancer	FinnGen consortium	PCSK9	1.07e-135	0.930596	1.42e-138	0.00116006	0.0682437	European
Liver cancer	FinnGen consortium	NPC1L1	1.74e-14	0.925517	7.72e-18	0.000336469	0.0741462	European
Liver cancer	UK Biobank	HMGCR	1.63e-70	0.858009	1.19e-73	0.00048363	0.141507	European
Liver cancer	UK Biobank	PCSK9	1.05e-135	0.914065	2.29e-138	0.00190517	0.0840302	European
Liver cancer	UK Biobank	NPC1L1	1.81e-14	0.961903	4.6e-18	0.000206457	0.0378903	European
Hepatocellular cancer	FinnGen consortium	HMGCR	1.81e-70	0.951109	3.23e-73	0.0016511	0.0472396	European
Hepatocellular cancer	FinnGen consortium	PCSK9	1.08e-135	0.933481	1.52e-138	0.00125626	0.065263	European
Hepatocellular cancer	FinnGen consortium	NPC1L1	1.81e-14	0.962647	3.8e-18	0.000164831	0.0371885	European
Hepatocellular cancer	UK Biobank	HMGCR	1.19e-70	0.626266	3.22e-73	0.00131664	0.372417	European
Hepatocellular cancer	UK Biobank	PCSK9	1.05e-135	0.910564	2.05e-138	0.0016924	0.0877431	European
Hepatocellular cancer	UK Biobank	NPC1L1	1.32e-12	0.937984	7.02e-16	0.000435208	0.0615806	European
Intrahepatic cholangiocarcinoma	UK Biobank/GCST90018803	HMGCR	1.83e-70	0.961315	1.43e-73	0.000712727	0.0379719	European
Intrahepatic cholangiocarcinoma	UK Biobank/GCST90018803	PCSK9	1.08e-135	0.934436	1.3e-138	0.00106321	0.0645004	European
Intrahepatic cholangiocarcinoma	UK Biobank/GCST90018803	NPC1L1	1.76e-14	0.937715	3.48e-18	0.000122937	0.062162	European
Intrahepatic cholangiocarcinoma	UK Biobank/GCST90043859	HMGCR	1.65e-70	0.863987	2.34e-73	0.00109491	0.134918	European
Intrahepatic cholangiocarcinoma	UK Biobank/GCST90043859	PCSK9	1.05e-135	0.908958	1.85e-138	0.00151659	0.0895251	European
Intrahepatic cholangiocarcinoma	UK Biobank/GCST90043859	NPC1L1	1.3e-12	0.91811	4.69e-16	0.000250658	0.0816395	European
Gallbladder cancer	FinnGen consortium	HMGCR	1.79e-70	0.939927	1.19e-73	0.000566033	0.0595074	European
Gallbladder cancer	FinnGen consortium	PCSK9	1.05e-135	0.907612	2.22e-138	0.00183499	0.090553	European
Gallbladder cancer	FinnGen consortium	NPC1L1	1.72e-14	0.916416	7.76e-18	0.000329263	0.0832544	European
Gallbladder cancer	UK Biobank	HMGCR	1.82e-70	0.954422	1.03e-73	0.000494993	0.0450834	European
Gallbladder cancer	UK Biobank	PCSK9	1.06e-135	0.916078	1.44e-138	0.00117084	0.0827511	European
Gallbladder cancer	UK Biobank	NPC1L1	1.29e-12	0.911462	3.75e-16	0.000176958	0.0883614	European
Pancreatic cancer	FinnGen consortium	HMGCR	1.77e-70	0.931705	9.01e-74	0.000405376	0.0678899	European
Pancreatic cancer	FinnGen consortium	PCSK9	1.1e-135	0.954066	1.26e-138	0.0010454	0.0448885	European
Pancreatic cancer	FinnGen consortium	NPC1L1	1.83e-14	0.97446	2.96e-18	0.000131988	0.0254082	European
Pancreatic cancer	Pan-UK Biobank	HMGCR	1.84e-70	0.968082	6.64e-74	0.000316869	0.0316008	European
Pancreatic cancer	Pan-UK Biobank	PCSK9	1.08e-135	0.935421	1.45e-138	0.00119275	0.063386	European
Pancreatic cancer	Pan-UK Biobank	NPC1L1	1.75e-14	0.92908	4.31e-18	0.000158369	0.0707612	European

## Sheet: Table S9
Table S9. Subgroup colocalization analysis of gene-mediated LDL with digestive system tumors
Trait	Gene	PP.H0.abf	PP.H1.abf	PP.H2.abf	PP.H3.abf	PP.H4.abf	Population
Esophageal adenocarcinoma	HMGCR	1.86757e-70	0.980817	3.26295e-74	0.000152334	0.0190306	European
Esophageal adenocarcinoma	PCSK9	1.10566e-135	0.959217	6.92917e-139	0.00056092	0.0402222	European
Esophageal adenocarcinoma	NPC1L1	1.82148e-14	0.968415	3.33391e-18	0.000145813	0.031439	European
Lower third esophageal cancer	HMGCR	1.78583e-70	0.937891	2.92921e-73	0.00147774	0.0606315	European
Lower third esophageal cancer	PCSK9	1.04905e-135	0.910111	1.40088e-138	0.00112658	0.0887628	European
Lower third esophageal cancer	NPC1L1	1.28e-12	0.903572	9.84e-16	0.000600821	0.0958274	European
Cardia gastric cancer	HMGCR	1.81237e-70	0.951827	1.24634e-73	0.000606993	0.0475662	European
Cardia gastric cancer	PCSK9	1.05e-135	0.912902	1.74e-138	0.00142595	0.0856721	European
Cardia gastric cancer	NPC1L1	1.34e-12	0.948596	3.68e-16	0.000209154	0.0511949	European
Sigmoid colon cancer	HMGCR	1.712e-70	0.899114	1.26555e-73	0.000564324	0.100321	European
Sigmoid colon cancer	PCSK9	1.04e-135	0.902184	1.7e-138	0.00138268	0.0964329	European
Sigmoid colon cancer	NPC1L1	1.31e-12	0.930745	4.09e-16	0.00022073	0.069034	European
Carcinoma in situ of the colon	HMGCR	1.77e-70	0.929445	1.32e-73	0.000622741	0.0699321	European
Carcinoma in situ of the colon	PCSK9	1.05e-135	0.914827	1.57e-138	0.0012802	0.0838931	European
Carcinoma in situ of the colon	NPC1L1	1.31e-12	0.928568	3.75e-16	0.000194581	0.0712376	European
Rectosigmoid junction cancer	HMGCR	1.84e-70	0.965691	7.93e-74	0.00038271	0.033926	European
Rectosigmoid junction cancer	PCSK9	1.06e-135	0.916021	1.4e-138	0.0011322	0.082847	European
Rectosigmoid junction cancer	NPC1L1	1.37e-12	0.967279	2.28e-16	0.000128864	0.0325924	European
Anus cancer	HMGCR	1.78e-70	0.935926	1.22e-73	0.000574828	0.0634995	European
Anus cancer	PCSK9	1.03e-135	0.893191	2.58e-138	0.00213618	0.104673	European
Anus cancer	NPC1L1	1.29e-12	0.915561	5.68e-16	0.000318294	0.0841203	European
Anal cancer	HMGCR	1.78e-70	0.937234	1.25e-73	0.000596818	0.0621691	European
Anal cancer	PCSK9	1.05e-135	0.912907	2.71e-138	0.0022691	0.0848239	European
Anal cancer	NPC1L1	1.39e-14	0.740517	1.15e-17	0.000350551	0.259132	European
Pancreatic head cancer	HMGCR	1.82e-70	0.957908	1.25e-73	0.000615159	0.0414767	European
Pancreatic head cancer	PCSK9	1.05e-135	0.91175	7.07e-138	0.0060506	0.0821992	European
Pancreatic head cancer	NPC1L1	1.32e-12	0.935753	3.92e-16	0.000213512	0.0640336	European

[truncated: 6 more sheets: Table S10, Table S11, Table S12, Table S13, Table S14, Tbale S15]
